# Supplementary material for: ﻿Three new species of the genus Rhogadopsis Brèthes (Hymenoptera, Braconidae, Opiinae) from South Korea
Source: Zookeys. 2024 Oct 10;1214:325–38. doi: 10.3897/zookeys.1214.132694 (PMC11487143; doi:10.3897/zookeys.1214.132694)
Supplement: XML Treatment for Rhogadopsis [file zookeys.1214.132694-treatment1.xml]

<!DOCTYPE tp:taxon-treatment
  PUBLIC "-//TaxonX//DTD Taxonomic Treatment Publishing DTD v0 20100105//EN" "tax-treatment-NSO.dtd">
<tp:taxon-treatment xmlns:tp="http://www.plazi.org/taxpub"><tp:treatment-meta><kwd-group><label>Taxon classification</label><kwd>
              <named-content content-type="kingdom">Animalia</named-content>
            </kwd><kwd>
              <named-content content-type="order">Hymenoptera</named-content>
            </kwd><kwd>
              <named-content content-type="family">Braconidae</named-content>
            </kwd></kwd-group><mixed-citation publication-type="journal"><person-group><name><surname>Han</surname><given-names>Yunjong</given-names></name><name><surname>van Achterberg</surname><given-names>Cornelis</given-names></name><name><surname>Kim</surname><given-names>Hyojoong</given-names></name></person-group><article-title>﻿Three new species of the genus <italic><tp:taxon-name><tp:taxon-name-part taxon-name-part-type="genus" reg="Rhogadopsis">Rhogadopsis</tp:taxon-name-part></tp:taxon-name></italic> Brèthes (<tp:taxon-name><tp:taxon-name-part taxon-name-part-type="order">Hymenoptera</tp:taxon-name-part></tp:taxon-name>, <tp:taxon-name><tp:taxon-name-part taxon-name-part-type="family">Braconidae</tp:taxon-name-part></tp:taxon-name>, <tp:taxon-name><tp:taxon-name-part taxon-name-part-type="subfamily">Opiinae</tp:taxon-name-part></tp:taxon-name>) from South Korea</article-title><source>Zookeys</source><day>10</day><month>10</month><year>2024</year><volume>1214</volume><fpage>325</fpage><lpage>338</lpage><pub-id pub-id-type="doi">10.3897/zookeys.1214.132694</pub-id></mixed-citation></tp:treatment-meta><tp:nomenclature><label>﻿Genus</label><tp:taxon-name>
            <object-id xmlns:xlink="http://www.w3.org/1999/xlink" content-type="arpha" xlink:type="simple">465581A5-FF8B-5A9C-AE23-2EF7704BC7F6</object-id>
            <tp:taxon-name-part taxon-name-part-type="genus" reg="Rhogadopsis">Rhogadopsis</tp:taxon-name-part>
          </tp:taxon-name><tp:taxon-authority>Brèthes, 1913</tp:taxon-authority><tp:nomenclature-citation-list><tp:nomenclature-citation><tp:taxon-name>
                <tp:taxon-name-part taxon-name-part-type="genus" reg="Rhogadopsis">Rhogadopsis</tp:taxon-name-part>
              </tp:taxon-name><comment>Brèthes, 1913: 44; <xref ref-type="bibr" rid="B9">Shenefelt 1975</xref>: 1212; <xref ref-type="bibr" rid="B15">Wharton 1987</xref>: 66 (as subgenus <tp:taxon-name><tp:taxon-name-part taxon-name-part-type="genus" reg="Rhogadopsis"/><tp:taxon-name-part taxon-name-part-type="subgenus" reg="Lissosema">Lissosema</tp:taxon-name-part></tp:taxon-name>). Type species (by monotypy): <tp:taxon-name><tp:taxon-name-part taxon-name-part-type="genus" reg="Rhogadopsis">Rhogadopsis</tp:taxon-name-part><tp:taxon-name-part taxon-name-part-type="species" reg="miniacea">miniacea</tp:taxon-name-part></tp:taxon-name> Brèthes, 1913.</comment></tp:nomenclature-citation><tp:nomenclature-citation><tp:taxon-name>
                <tp:taxon-name-part taxon-name-part-type="genus" reg="Lissosema">Lissosema</tp:taxon-name-part>
              </tp:taxon-name><comment>Fischer, 1972: 359. Type species (by original designation): <tp:taxon-name><tp:taxon-name-part taxon-name-part-type="genus" reg="Opius">Opius</tp:taxon-name-part><tp:taxon-name-part taxon-name-part-type="species" reg="parvungula">parvungula</tp:taxon-name-part></tp:taxon-name> Thomson, 1895 (= <tp:taxon-name><tp:taxon-name-part taxon-name-part-type="genus" reg="Opius">Opius</tp:taxon-name-part><tp:taxon-name-part taxon-name-part-type="species" reg="reconditor">reconditor</tp:taxon-name-part></tp:taxon-name> Wesmael, 1835; <xref ref-type="bibr" rid="B2">Broad et al. 2016</xref>: 291).</comment></tp:nomenclature-citation></tp:nomenclature-citation-list></tp:nomenclature><tp:treatment-sec sec-type="diagnosis" id="SECID0EUMAC"><title>Diagnosis.</title><p>Propodeum with a distinct (but often short) medio-longitudinal carina anteriorly (Figs <xref ref-type="fig" rid="F2">5</xref>, <xref ref-type="fig" rid="F3">11</xref>, <xref ref-type="fig" rid="F7">34</xref>); hypoclypeal depression variable; mandible symmetrical or nearly so (Figs <xref ref-type="fig" rid="F2">7</xref>, <xref ref-type="fig" rid="F2">8</xref>, <xref ref-type="fig" rid="F5">19</xref>, <xref ref-type="fig" rid="F7">32</xref>); dorsope absent; vein m-cu of fore wing usually gradually merging into vein 2-CU1, and linear with vein 2-M or nearly so (Fig. <xref ref-type="fig" rid="F5">14</xref>); if angled then hind wing comparatively wide, vein 1r-m of hind wing less oblique and 0.6–1.0× as long as vein 1-M (Figs <xref ref-type="fig" rid="F2">2</xref>, <xref ref-type="fig" rid="F5">15</xref>, <xref ref-type="fig" rid="F7">27</xref>); medio-posterior depression of mesoscutum variable (Figs <xref ref-type="fig" rid="F2">4</xref>, <xref ref-type="fig" rid="F5">17</xref>, <xref ref-type="fig" rid="F7">29</xref>); anterior groove of metapleuron usually crenulate (Figs <xref ref-type="fig" rid="F3">12</xref>, <xref ref-type="fig" rid="F5">16</xref>, <xref ref-type="fig" rid="F7">28</xref>); precoxal sulcus largely present, crenulate (Figs <xref ref-type="fig" rid="F3">12</xref>, <xref ref-type="fig" rid="F5">16</xref>, <xref ref-type="fig" rid="F7">28</xref>); vein CU1b of fore wing completely present (Figs <xref ref-type="fig" rid="F2">2</xref>, <xref ref-type="fig" rid="F5">14</xref>, <xref ref-type="fig" rid="F7">26</xref>).</p></tp:treatment-sec><tp:treatment-sec sec-type="distribution" id="SECID0EWPAC"><title>Distribution.</title><p>Palaearctic, Oriental, Nearctic and Afrotropical regions.</p></tp:treatment-sec><tp:treatment-sec sec-type="biology" id="SECID0E2PAC"><title>Biology.</title><p>Parasitoids of mining dipterous larvae of the family <tp:taxon-name><tp:taxon-name-part taxon-name-part-type="family">Agromyzidae</tp:taxon-name-part></tp:taxon-name> (<italic><tp:taxon-name><tp:taxon-name-part taxon-name-part-type="genus" reg="Agromyza">Agromyza</tp:taxon-name-part></tp:taxon-name></italic> Fallen, 1810, <italic><tp:taxon-name><tp:taxon-name-part taxon-name-part-type="genus" reg="Amauromyza">Amauromyza</tp:taxon-name-part></tp:taxon-name></italic> Hendel, 1931, <italic><tp:taxon-name><tp:taxon-name-part taxon-name-part-type="genus" reg="Calycomyza">Calycomyza</tp:taxon-name-part></tp:taxon-name></italic> Hendel, 1931, <italic><tp:taxon-name><tp:taxon-name-part taxon-name-part-type="genus" reg="Cerodontha">Cerodontha</tp:taxon-name-part></tp:taxon-name></italic> Rondani, 1861, <italic><tp:taxon-name><tp:taxon-name-part taxon-name-part-type="genus" reg="Liriomyza">Liriomyza</tp:taxon-name-part></tp:taxon-name></italic> Mik, 1894, <italic><tp:taxon-name><tp:taxon-name-part taxon-name-part-type="genus" reg="Metopomyza">Metopomyza</tp:taxon-name-part></tp:taxon-name></italic> Enderlein, 1936, <italic><tp:taxon-name><tp:taxon-name-part taxon-name-part-type="genus" reg="Napomyza">Napomyza</tp:taxon-name-part></tp:taxon-name></italic> Westwood, 1840, <italic><tp:taxon-name><tp:taxon-name-part taxon-name-part-type="genus" reg="Phytomyza">Phytomyza</tp:taxon-name-part></tp:taxon-name></italic> Fallen, 1810).</p></tp:treatment-sec><tp:treatment-sec><!--Section generated to contain objects referenced in tp:taxon-treatment.--><fig id="F2" position="float" orientation="portrait"><object-id xmlns:xlink="http://www.w3.org/1999/xlink" content-type="doi" xlink:type="simple">10.3897/zookeys.1214.132694.figures2-10</object-id><object-id xmlns:xlink="http://www.w3.org/1999/xlink" content-type="arpha" xlink:type="simple">1EE41B84-1C47-5083-98E8-22061AE269A6</object-id><label>Figures 2–10.</label><caption><p><italic><tp:taxon-name><tp:taxon-name-part taxon-name-part-type="genus" reg="Rhogadopsis">Rhogadopsis</tp:taxon-name-part><tp:taxon-name-part taxon-name-part-type="species" reg="clausulata">clausulata</tp:taxon-name-part></tp:taxon-name></italic> Han &amp; van Achterberg, sp. nov., holotype, ♀, South Korea <bold>2</bold> wings <bold>3</bold> mesosoma, lateral <bold>4</bold> mesosoma, dorsal <bold>5</bold> propodeum and metasoma, dorsal <bold>6</bold> metasoma, lateral <bold>7</bold> head anterior and mesonotum, antero-ventral <bold>8</bold> mandible, latero-ventral <bold>9</bold> antenna <bold>10</bold> base of antenna.</p></caption><graphic xmlns:xlink="http://www.w3.org/1999/xlink" xlink:href="zookeys-1214-325_article-132694__-g002.jpg" position="float" orientation="portrait" xlink:type="simple" id="oo_1151585.jpg"><uri content-type="original_file" xlink:type="simple">https://binary.pensoft.net/fig/1151585</uri></graphic></fig><fig id="F3" position="float" orientation="portrait"><object-id xmlns:xlink="http://www.w3.org/1999/xlink" content-type="doi" xlink:type="simple">10.3897/zookeys.1214.132694.figures11-12</object-id><object-id xmlns:xlink="http://www.w3.org/1999/xlink" content-type="arpha" xlink:type="simple">8B9DBFBF-FBB2-55BB-8F6E-7B62B7A95B77</object-id><label>Figures 11, 12.</label><caption><p><italic><tp:taxon-name><tp:taxon-name-part taxon-name-part-type="genus" reg="Rhogadopsis">Rhogadopsis</tp:taxon-name-part><tp:taxon-name-part taxon-name-part-type="species" reg="clausulata">clausulata</tp:taxon-name-part></tp:taxon-name></italic> Han &amp; van Achterberg, sp. nov., ♀, South Korea <bold>11</bold> holotype mesosoma, lateral <bold>12</bold> paratype mesosoma, lateral.</p></caption><graphic xmlns:xlink="http://www.w3.org/1999/xlink" xlink:href="zookeys-1214-325_article-132694__-g003.jpg" position="float" orientation="portrait" xlink:type="simple" id="oo_1151586.jpg"><uri content-type="original_file" xlink:type="simple">https://binary.pensoft.net/fig/1151586</uri></graphic></fig><fig id="F7" position="float" orientation="portrait"><object-id xmlns:xlink="http://www.w3.org/1999/xlink" content-type="doi" xlink:type="simple">10.3897/zookeys.1214.132694.figures26-37</object-id><object-id xmlns:xlink="http://www.w3.org/1999/xlink" content-type="arpha" xlink:type="simple">593E7C65-A87B-5AD1-B1DE-CA9D26BC049C</object-id><label>Figures 26–37.</label><caption><p><italic><tp:taxon-name><tp:taxon-name-part taxon-name-part-type="genus" reg="Rhogadopsis">Rhogadopsis</tp:taxon-name-part><tp:taxon-name-part taxon-name-part-type="species" reg="setosipunctata">setosipunctata</tp:taxon-name-part></tp:taxon-name></italic> Han &amp; van Achterberg, sp. nov., holotype, ♀, South Korea <bold>26</bold> fore wing <bold>27</bold> hind wing <bold>28</bold> mesosoma, lateral <bold>29</bold> mesosoma, dorsal <bold>30</bold> first metasomal tergite, dorsal <bold>31</bold> metasoma, dorsal <bold>32</bold> head, anterior <bold>33</bold> head, dorsal <bold>34</bold> propodeum <bold>35</bold> ovipositor and sheath <bold>36</bold> hind leg <bold>37</bold> antenna.</p></caption><graphic xmlns:xlink="http://www.w3.org/1999/xlink" xlink:href="zookeys-1214-325_article-132694__-g007.jpg" position="float" orientation="portrait" xlink:type="simple" id="oo_1151590.jpg"><uri content-type="original_file" xlink:type="simple">https://binary.pensoft.net/fig/1151590</uri></graphic></fig><fig id="F5" position="float" orientation="portrait"><object-id xmlns:xlink="http://www.w3.org/1999/xlink" content-type="doi" xlink:type="simple">10.3897/zookeys.1214.132694.figures14-24</object-id><object-id xmlns:xlink="http://www.w3.org/1999/xlink" content-type="arpha" xlink:type="simple">00053C3E-04D0-566B-B270-B1C4D5D8624F</object-id><label>Figures 14–24.</label><caption><p><italic><tp:taxon-name><tp:taxon-name-part taxon-name-part-type="genus" reg="Rhogadopsis">Rhogadopsis</tp:taxon-name-part><tp:taxon-name-part taxon-name-part-type="species" reg="obliqoides">obliqoides</tp:taxon-name-part></tp:taxon-name></italic> Han &amp; van Achterberg, sp. nov., holotype, ♀, South Korea <bold>14</bold> fore wing <bold>15</bold> hind wing <bold>16</bold> mesosoma, lateral <bold>17</bold> mesosoma, dorsal <bold>18</bold> metasoma, dorsal <bold>19</bold> head, anterior <bold>20</bold> head, dorsal <bold>21</bold> propodeum <bold>22</bold> hind leg <bold>23</bold> ovipositor and sheath <bold>24</bold> antenna.</p></caption><graphic xmlns:xlink="http://www.w3.org/1999/xlink" xlink:href="zookeys-1214-325_article-132694__-g005.jpg" position="float" orientation="portrait" xlink:type="simple" id="oo_1151588.jpg"><uri content-type="original_file" xlink:type="simple">https://binary.pensoft.net/fig/1151588</uri></graphic></fig></tp:treatment-sec><ref-list><ref id="B9"><mixed-citation xmlns:xlink="http://www.w3.org/1999/xlink" xlink:type="simple"><person-group><name name-style="western"><surname>Shenefelt</surname><given-names>RD</given-names></name></person-group> (<year>1975</year>) <article-title><tp:taxon-name><tp:taxon-name-part taxon-name-part-type="family">Braconidae</tp:taxon-name-part></tp:taxon-name>, 8. Hymenopterorum Catalogus (nov. ed.</article-title><source>)</source><volume>12</volume>: <fpage>1115</fpage>–<lpage>1262</lpage>.</mixed-citation></ref><ref id="B15"><mixed-citation xmlns:xlink="http://www.w3.org/1999/xlink" xlink:type="simple"><person-group><name name-style="western"><surname>Wharton</surname><given-names>RA</given-names></name></person-group> (<year>1987</year>) <article-title>Changes in nomenclature and classification of some opiine <tp:taxon-name><tp:taxon-name-part taxon-name-part-type="family">Braconidae</tp:taxon-name-part></tp:taxon-name> (<tp:taxon-name><tp:taxon-name-part taxon-name-part-type="order">Hymenoptera</tp:taxon-name-part></tp:taxon-name>).</article-title><source>Proceedings of the Entomological Society of Washington</source><volume>89</volume>(<issue>1</issue>): <fpage>61</fpage>–<lpage>73</lpage>.</mixed-citation></ref><ref id="B2"><mixed-citation xmlns:xlink="http://www.w3.org/1999/xlink" xlink:type="simple"><person-group><name name-style="western"><surname>Broad</surname><given-names>GR</given-names></name><name name-style="western"><surname>Shaw</surname><given-names>MR</given-names></name><name name-style="western"><surname>Godfray</surname><given-names>HCJ</given-names></name></person-group> (<year>2016</year>) Checklist of British and Irish <tp:taxon-name><tp:taxon-name-part taxon-name-part-type="order">Hymenoptera</tp:taxon-name-part></tp:taxon-name> - <tp:taxon-name><tp:taxon-name-part taxon-name-part-type="family">Braconidae</tp:taxon-name-part></tp:taxon-name>. Biodiversity Data Journal 4: e8151. [334 pp] <ext-link xlink:href="10.3897/BDJ.4.e8151" ext-link-type="doi" xlink:type="simple">https://doi.org/10.3897/BDJ.4.e8151</ext-link></mixed-citation></ref></ref-list></tp:taxon-treatment>
