# Supplementary material for: ﻿Three new species of the genus Rhogadopsis Brèthes (Hymenoptera, Braconidae, Opiinae) from South Korea
Source: Zookeys. 2024 Oct 10;1214:325–38. doi: 10.3897/zookeys.1214.132694 (PMC11487143; doi:10.3897/zookeys.1214.132694)
Supplement: XML Treatment for Rhogadopsis clausulata [file zookeys.1214.132694-treatment2.xml]

<!DOCTYPE tp:taxon-treatment
  PUBLIC "-//TaxonX//DTD Taxonomic Treatment Publishing DTD v0 20100105//EN" "tax-treatment-NSO.dtd">
<tp:taxon-treatment xmlns:tp="http://www.plazi.org/taxpub"><tp:treatment-meta><kwd-group><label>Taxon classification</label><kwd>
              <named-content content-type="kingdom">Animalia</named-content>
            </kwd><kwd>
              <named-content content-type="order">Hymenoptera</named-content>
            </kwd><kwd>
              <named-content content-type="family">Braconidae</named-content>
            </kwd></kwd-group><mixed-citation publication-type="journal"><person-group><name><surname>Han</surname><given-names>Yunjong</given-names></name><name><surname>van Achterberg</surname><given-names>Cornelis</given-names></name><name><surname>Kim</surname><given-names>Hyojoong</given-names></name></person-group><article-title>﻿Three new species of the genus <italic><tp:taxon-name><tp:taxon-name-part taxon-name-part-type="genus" reg="Rhogadopsis">Rhogadopsis</tp:taxon-name-part></tp:taxon-name></italic> Brèthes (<tp:taxon-name><tp:taxon-name-part taxon-name-part-type="order">Hymenoptera</tp:taxon-name-part></tp:taxon-name>, <tp:taxon-name><tp:taxon-name-part taxon-name-part-type="family">Braconidae</tp:taxon-name-part></tp:taxon-name>, <tp:taxon-name><tp:taxon-name-part taxon-name-part-type="subfamily">Opiinae</tp:taxon-name-part></tp:taxon-name>) from South Korea</article-title><source>Zookeys</source><day>10</day><month>10</month><year>2024</year><volume>1214</volume><fpage>325</fpage><lpage>338</lpage><pub-id pub-id-type="doi">10.3897/zookeys.1214.132694</pub-id></mixed-citation></tp:treatment-meta><tp:nomenclature><label>﻿</label><tp:taxon-name>
            <object-id xmlns:xlink="http://www.w3.org/1999/xlink" content-type="arpha" xlink:type="simple">6584862C-2139-500E-9989-2B7EFBAEB74B</object-id>
            <tp:taxon-name-part taxon-name-part-type="genus" reg="Rhogadopsis">Rhogadopsis</tp:taxon-name-part>
            <tp:taxon-name-part taxon-name-part-type="species" reg="clausulata">clausulata</tp:taxon-name-part>
            <object-id xmlns:xlink="http://www.w3.org/1999/xlink" content-type="zoobank" xlink:type="simple">https://zoobank.org/9C9127E9-34AA-4F65-865A-776AAB870CB9</object-id>
          </tp:taxon-name><tp:taxon-authority>Han &amp; van Achterberg</tp:taxon-authority><tp:taxon-status xmlns:xlink="http://www.w3.org/1999/xlink" xlink:type="simple">sp. nov.</tp:taxon-status><xref ref-type="fig" rid="F1">Figs 1</xref><xref ref-type="fig" rid="F2">, 2–10</xref><xref ref-type="fig" rid="F3">, 11–12</xref></tp:nomenclature><tp:treatment-sec sec-type="type material" id="SECID0ECMAE"><title>Type material.</title><p><bold><italic>Holotype</italic></bold>, • ♀ (<abbrev xmlns:xlink="http://www.w3.org/1999/xlink" content-type="institution" xlink:title="Naturalis Biodiversity Center" id="ABBRID0ENMAE" xlink:type="simple">RMNH</abbrev>), “South Korea: Kangwondo, Cuncheon, Nam-myeon, Hudong-li, MT [= Malaise trap], 17.viii.–5.ix.2003, <named-content xmlns:xlink="http://www.w3.org/1999/xlink" content-type="dwc:verbatimCoordinates" xlink:type="simple"><named-content content-type="geo-json" specific-use="{&#34;type&#34;:&#34;Point&#34;,&#34;coordinates&#34;:[127.583333,37.733333]}" id="NCID0EVMAE" xlink:type="simple">37°44'N 127°35'E</named-content></named-content>, P. Tripotin, <abbrev xmlns:xlink="http://www.w3.org/1999/xlink" content-type="institution" xlink:title="Naturalis Biodiversity Center" id="ABBRID0E1MAE" xlink:type="simple">RMNH</abbrev>’12”. <bold><italic>Paratype</italic></bold>: • 1 ♀ (<abbrev xmlns:xlink="http://www.w3.org/1999/xlink" content-type="institution" xlink:title="Naturalis Biodiversity Center" id="ABBRID0ECNAE" xlink:type="simple">RMNH</abbrev>), “South Korea: Kangwondo, Cuncheon, Magogli, along Hongchen river, 70 m, 12.vi.–11.vii.2004, <named-content xmlns:xlink="http://www.w3.org/1999/xlink" content-type="dwc:verbatimCoordinates" xlink:type="simple"><named-content content-type="geo-json" specific-use="{&#34;type&#34;:&#34;Point&#34;,&#34;coordinates&#34;:[127.583333,37.733333]}" id="NCID0EKNAE" xlink:type="simple">37°44'N 127°35'E</named-content></named-content>, P. Tripotin, <abbrev xmlns:xlink="http://www.w3.org/1999/xlink" content-type="institution" xlink:title="Naturalis Biodiversity Center" id="ABBRID0EPNAE" xlink:type="simple">RMNH</abbrev>’12”.</p></tp:treatment-sec><tp:treatment-sec sec-type="diagnosis" id="SECID0EUNAE"><title>Diagnosis.</title><p>Antennal scape and pedicel yellowish-brown, but flagellum dark brown (Figs <xref ref-type="fig" rid="F2">9</xref>, <xref ref-type="fig" rid="F2">10</xref>); hypoclypeal depression absent (Figs <xref ref-type="fig" rid="F2">7</xref>, <xref ref-type="fig" rid="F2">8</xref>); mandible with a rather basal lamella below at base (Fig. <xref ref-type="fig" rid="F2">8</xref>; invisible in anterior view); notauli largely absent on disc (Fig. <xref ref-type="fig" rid="F2">4</xref>); mesoscutum and scutellum shiny, smooth and largely glabrous; medio-posterior depression of mesoscutum absent (Fig. <xref ref-type="fig" rid="F2">4</xref>); pterostigma wide triangular and narrowed apically (Fig. <xref ref-type="fig" rid="F2">2</xref>); vein m-cu of fore wing distinctly postfurcal; second and following tergites dark brown, except light pattern posteriorly (Fig. <xref ref-type="fig" rid="F2">5</xref>); setose part of ovipositor sheath shorter than first metasomal tergite and hardly protruding beyond apex of metasoma (Fig. <xref ref-type="fig" rid="F2">6</xref>).</p></tp:treatment-sec><tp:treatment-sec sec-type="description" id="SECID0ECPAE"><title>Description.</title><p>Holotype, female; length of body 3.9 mm, of fore wing 3.6 mm.</p><p><bold><italic>Head</italic>.</bold> Antenna with 33 segments and 1.1× longer than body; third antennal segment 3.0× longer than its width (Figs <xref ref-type="fig" rid="F2">9</xref>, <xref ref-type="fig" rid="F2">10</xref>); eye 1.3× longer than temple in dorsal view; vertex smooth and frons glabrous, punctate, setose; median keel on face smooth and shiny; clypeus 2.0× wider than its maximum height, moderately setose, rather flat in lateral view and its ventral margin slightly protruding medio-apically; hypoclypeal depression absent (Fig. <xref ref-type="fig" rid="F2">7</xref>); maxillary palp 1.1× longer than height of head; malar sulcus present (Figs <xref ref-type="fig" rid="F2">7</xref>, <xref ref-type="fig" rid="F2">8</xref>); occipital carina absent dorsally; mandible symmetrical with a rather basal lamella below at base in lateral view (Fig. <xref ref-type="fig" rid="F2">8</xref>).</p><fig id="F1" position="float" orientation="portrait"><object-id xmlns:xlink="http://www.w3.org/1999/xlink" content-type="doi" xlink:type="simple">10.3897/zookeys.1214.132694.figure1</object-id><object-id xmlns:xlink="http://www.w3.org/1999/xlink" content-type="arpha" xlink:type="simple">1FF115D5-1EB4-50A7-9751-B2DD0A14151A</object-id><label>Figure 1.</label><caption><p><italic><tp:taxon-name><tp:taxon-name-part taxon-name-part-type="genus" reg="Rhogadopsis">Rhogadopsis</tp:taxon-name-part><tp:taxon-name-part taxon-name-part-type="species" reg="clausulata">clausulata</tp:taxon-name-part></tp:taxon-name></italic> Han &amp; van Achterberg, sp. nov., holotype, ♀, South Korea, habitus, lateral.</p></caption><graphic xmlns:xlink="http://www.w3.org/1999/xlink" xlink:href="zookeys-1214-325_article-132694__-g001.jpg" position="float" orientation="portrait" xlink:type="simple" id="oo_1151584.jpg"><uri content-type="original_file" xlink:type="simple">https://binary.pensoft.net/fig/1151584</uri></graphic></fig><fig id="F2" position="float" orientation="portrait"><object-id xmlns:xlink="http://www.w3.org/1999/xlink" content-type="doi" xlink:type="simple">10.3897/zookeys.1214.132694.figures2-10</object-id><object-id xmlns:xlink="http://www.w3.org/1999/xlink" content-type="arpha" xlink:type="simple">1EE41B84-1C47-5083-98E8-22061AE269A6</object-id><label>Figures 2–10.</label><caption><p><italic><tp:taxon-name><tp:taxon-name-part taxon-name-part-type="genus" reg="Rhogadopsis">Rhogadopsis</tp:taxon-name-part><tp:taxon-name-part taxon-name-part-type="species" reg="clausulata">clausulata</tp:taxon-name-part></tp:taxon-name></italic> Han &amp; van Achterberg, sp. nov., holotype, ♀, South Korea <bold>2</bold> wings <bold>3</bold> mesosoma, lateral <bold>4</bold> mesosoma, dorsal <bold>5</bold> propodeum and metasoma, dorsal <bold>6</bold> metasoma, lateral <bold>7</bold> head anterior and mesonotum, antero-ventral <bold>8</bold> mandible, latero-ventral <bold>9</bold> antenna <bold>10</bold> base of antenna.</p></caption><graphic xmlns:xlink="http://www.w3.org/1999/xlink" xlink:href="zookeys-1214-325_article-132694__-g002.jpg" position="float" orientation="portrait" xlink:type="simple" id="oo_1151585.jpg"><uri content-type="original_file" xlink:type="simple">https://binary.pensoft.net/fig/1151585</uri></graphic></fig><p><bold><italic>Mesosoma</italic>.</bold> Mesosoma in lateral view 1.3× longer than its height; pronope large and elliptical (Fig. <xref ref-type="fig" rid="F2">4</xref>); propleuron shiny and smooth; pronotal side largely shiny and smooth, but postero-ventral area sculptured; mesopleuron smooth, including narrow precoxal sulcus (Fig. <xref ref-type="fig" rid="F3">12</xref>); epicnemial area crenulate ventrally, remaining area smooth; mesopleural sulcus crenulate; anterior groove of metapleuron crenulate; metapleuron shiny, reticulate-rugose and moderately setose; notauli absent on disc but with pair of short deep impressions anteriorly (Fig. <xref ref-type="fig" rid="F2">4</xref>); mesoscutum and scutellum shiny, smooth and sparsely setose; medio-posterior depression of mesoscutum absent (Fig. <xref ref-type="fig" rid="F2">4</xref>); scutellar sulcus widened medially and distinctly crenulate; propodeum coarsely reticulate-rugose with a short medio-longitudinal carina and diverging oblique two transverse carinae (Figs <xref ref-type="fig" rid="F2">4</xref>, <xref ref-type="fig" rid="F2">5</xref>).</p><p><bold><italic>Wings</italic>.</bold> Fore wing (Fig. <xref ref-type="fig" rid="F2">2</xref>): pterostigma wide, triangular and gradually narrowed apically; vein 1-M almost straight; vein 1-SR+M straight; vein 3-SR linear with vein r, 1.5× longer than vein 2-SR; vein 2-SR oblique; vein SR1 nearly straight; r:3-SR:SR1 = 3:29:57; vein m-cu distinctly postfurcal and 4× longer than vein 2-SR+M; vein cu-a postfurcal; vein CU1b short (Fig. <xref ref-type="fig" rid="F2">2</xref>). Hind wing: vein m-cu only pigmented basally; vein 1r-m 0.6× as long as vein 1-M; vein 2-M pigmented.</p><p><bold><italic>Legs</italic>.</bold> Length of hind femur 3.4× its maximum width (Fig. <xref ref-type="fig" rid="F1">1</xref>).</p><p><bold><italic>Metasoma</italic>.</bold> First tergite as long as its apical width, its surface shiny, reticulate-rugose and convex medially in lateral view (Figs <xref ref-type="fig" rid="F2">5</xref>, <xref ref-type="fig" rid="F2">6</xref>); dorsope absent, but dorsal carinae strongly developed and separated posteriorly (Figs <xref ref-type="fig" rid="F2">4</xref>, <xref ref-type="fig" rid="F2">5</xref>); following tergites smooth and moderately setose posteriorly (Fig. <xref ref-type="fig" rid="F2">5</xref>); second metasomal suture obsolescent dorsally; setose part of ovipositor sheath 0.3× as long as first tergite and 0.05× as long as fore wing, and slightly protruding beyond apex of metasoma (Fig. <xref ref-type="fig" rid="F2">6</xref>).</p></tp:treatment-sec><tp:treatment-sec sec-type="Colour" id="SECID0EAVAE"><title>Colour.</title><p>Generally black or blackish-brown (Fig. <xref ref-type="fig" rid="F1">1</xref>); scape and pedicel of antenna and ventral half of clypeus yellowish-brown; mandible, tegulae and legs light brown; palpi pale yellowish; posterior bands of third to seventh tergites yellowish; pterostigma and veins of wings brown; wings hyaline.</p></tp:treatment-sec><tp:treatment-sec sec-type="variation" id="SECID0EKVAE"><title>Variation.</title><p>The paratype is very similar to the holotype, but antenna with 36 segments, length of body 4.1 mm, and of fore wing 3.6 mm, medio-longitudinal carina of propodeum distinct and half as long as propodeum.</p></tp:treatment-sec><tp:treatment-sec sec-type="distribution" id="SECID0EPVAE"><title>Distribution.</title><p>South Korea.</p></tp:treatment-sec><tp:treatment-sec sec-type="biology" id="SECID0EUVAE"><title>Biology.</title><p>Unknown.</p></tp:treatment-sec><tp:treatment-sec sec-type="etymology" id="SECID0EZVAE"><title>Etymology.</title><p>Named after the closed hypoclypeal depression: “<italic>clausus</italic>” is Latin for shut or closed.</p><fig id="F3" position="float" orientation="portrait"><object-id xmlns:xlink="http://www.w3.org/1999/xlink" content-type="doi" xlink:type="simple">10.3897/zookeys.1214.132694.figures11-12</object-id><object-id xmlns:xlink="http://www.w3.org/1999/xlink" content-type="arpha" xlink:type="simple">8B9DBFBF-FBB2-55BB-8F6E-7B62B7A95B77</object-id><label>Figures 11, 12.</label><caption><p><italic><tp:taxon-name><tp:taxon-name-part taxon-name-part-type="genus" reg="Rhogadopsis">Rhogadopsis</tp:taxon-name-part><tp:taxon-name-part taxon-name-part-type="species" reg="clausulata">clausulata</tp:taxon-name-part></tp:taxon-name></italic> Han &amp; van Achterberg, sp. nov., ♀, South Korea <bold>11</bold> holotype mesosoma, lateral <bold>12</bold> paratype mesosoma, lateral.</p></caption><graphic xmlns:xlink="http://www.w3.org/1999/xlink" xlink:href="zookeys-1214-325_article-132694__-g003.jpg" position="float" orientation="portrait" xlink:type="simple" id="oo_1151586.jpg"><uri content-type="original_file" xlink:type="simple">https://binary.pensoft.net/fig/1151586</uri></graphic></fig></tp:treatment-sec><tp:treatment-sec sec-type="remarks" id="SECID0E4WAE"><title>Remarks.</title><p>This new species runs to <italic><tp:taxon-name><tp:taxon-name-part taxon-name-part-type="genus" reg="Rhogadopsis">Rhogadopsis</tp:taxon-name-part></tp:taxon-name></italic> Brèthes by having a distinct medio-longitudinal carina on the propodeum, a complete vein CU1b of fore wing, a symmetrical mandible and a wide hind wing with less oblique vein 1r-m of hind wing, 0.6× as long as vein 1-M (<xref ref-type="bibr" rid="B14">van Achterberg 2023</xref>). It is similar to <italic><tp:taxon-name><tp:taxon-name-part taxon-name-part-type="genus" reg="Rhogadopsis">Rhogadopsis</tp:taxon-name-part><tp:taxon-name-part taxon-name-part-type="species" reg="unicarinata">unicarinata</tp:taxon-name-part></tp:taxon-name></italic> (Fischer) because of the lack of the medio-posterior depression of the mesoscutum, the short vein r of the fore wing and the distinct medio-longitudinal carina of the propodeum (<xref ref-type="bibr" rid="B3">Chen et al. 2016</xref>). It differs from the latter by the robust first tergite (slender in <italic><tp:taxon-name><tp:taxon-name-part taxon-name-part-type="genus" reg="Rhogadopsis">R.</tp:taxon-name-part><tp:taxon-name-part taxon-name-part-type="species" reg="unicarinata">unicarinata</tp:taxon-name-part></tp:taxon-name></italic>), lack of the hypoclypeal depression (wide), head mainly black (more or less yellow), absence of precoxal sulcus (present medially), vein m-cu of fore wing straight (curved) and the very large pronope (absent).</p></tp:treatment-sec><ref-list><ref id="B14"><mixed-citation xmlns:xlink="http://www.w3.org/1999/xlink" xlink:type="simple"><person-group><name name-style="western"><surname>van Achterberg</surname><given-names>C</given-names></name></person-group> (<year>2023</year>) <article-title>Illustrated key to the European genera of <tp:taxon-name><tp:taxon-name-part taxon-name-part-type="subfamily">Opiinae</tp:taxon-name-part></tp:taxon-name> (<tp:taxon-name><tp:taxon-name-part taxon-name-part-type="order">Hymenoptera</tp:taxon-name-part></tp:taxon-name>, <tp:taxon-name><tp:taxon-name-part taxon-name-part-type="family">Braconidae</tp:taxon-name-part></tp:taxon-name>), with the description of two new Palaearctic genera and two new species.</article-title><source>ZooKeys</source><volume>1176</volume>: <fpage>79</fpage>–<lpage>115</lpage>. <ext-link xlink:href="10.3897/zookeys.1176.104850" ext-link-type="doi" xlink:type="simple">https://doi.org/10.3897/zookeys.1176.104850</ext-link></mixed-citation></ref><ref id="B3"><mixed-citation xmlns:xlink="http://www.w3.org/1999/xlink" xlink:type="simple"><person-group><name name-style="western"><surname>Chen</surname><given-names>M</given-names></name><name name-style="western"><surname>van Achterberg</surname><given-names>C</given-names></name><name name-style="western"><surname>Tan</surname><given-names>J-L</given-names></name><name name-style="western"><surname>Tan</surname><given-names>Q-q</given-names></name><name name-style="western"><surname>Chen</surname><given-names>X-X</given-names></name></person-group> (<year>2016</year>) <article-title>Four new species of <italic><tp:taxon-name><tp:taxon-name-part taxon-name-part-type="genus">Rhogadopsis</tp:taxon-name-part></tp:taxon-name></italic> Brèthes from NW China (<tp:taxon-name><tp:taxon-name-part taxon-name-part-type="order">Hymenoptera</tp:taxon-name-part></tp:taxon-name>, <tp:taxon-name><tp:taxon-name-part taxon-name-part-type="family">Braconidae</tp:taxon-name-part></tp:taxon-name>, <tp:taxon-name><tp:taxon-name-part taxon-name-part-type="subfamily">Opiinae</tp:taxon-name-part></tp:taxon-name>).</article-title><source>Journal of <tp:taxon-name><tp:taxon-name-part taxon-name-part-type="order">Hymenoptera</tp:taxon-name-part></tp:taxon-name> Research</source><volume>52</volume>: <fpage>37</fpage>–<lpage>60</lpage>. <ext-link xlink:href="10.3897/jhr.52.9806" ext-link-type="doi" xlink:type="simple">https://doi.org/10.3897/jhr.52.9806</ext-link></mixed-citation></ref></ref-list></tp:taxon-treatment>
