# Supplementary material for: ﻿Three new species of the genus Rhogadopsis Brèthes (Hymenoptera, Braconidae, Opiinae) from South Korea
Source: Zookeys. 2024 Oct 10;1214:325–38. doi: 10.3897/zookeys.1214.132694 (PMC11487143; doi:10.3897/zookeys.1214.132694)
Supplement: XML Treatment for Rhogadopsis obliqoides [file zookeys.1214.132694-treatment3.xml]

<!DOCTYPE tp:taxon-treatment
  PUBLIC "-//TaxonX//DTD Taxonomic Treatment Publishing DTD v0 20100105//EN" "tax-treatment-NSO.dtd">
<tp:taxon-treatment xmlns:tp="http://www.plazi.org/taxpub"><tp:treatment-meta><kwd-group><label>Taxon classification</label><kwd>
              <named-content content-type="kingdom">Animalia</named-content>
            </kwd><kwd>
              <named-content content-type="order">Hymenoptera</named-content>
            </kwd><kwd>
              <named-content content-type="family">Braconidae</named-content>
            </kwd></kwd-group><mixed-citation publication-type="journal"><person-group><name><surname>Han</surname><given-names>Yunjong</given-names></name><name><surname>van Achterberg</surname><given-names>Cornelis</given-names></name><name><surname>Kim</surname><given-names>Hyojoong</given-names></name></person-group><article-title>﻿Three new species of the genus <italic><tp:taxon-name><tp:taxon-name-part taxon-name-part-type="genus" reg="Rhogadopsis">Rhogadopsis</tp:taxon-name-part></tp:taxon-name></italic> Brèthes (<tp:taxon-name><tp:taxon-name-part taxon-name-part-type="order">Hymenoptera</tp:taxon-name-part></tp:taxon-name>, <tp:taxon-name><tp:taxon-name-part taxon-name-part-type="family">Braconidae</tp:taxon-name-part></tp:taxon-name>, <tp:taxon-name><tp:taxon-name-part taxon-name-part-type="subfamily">Opiinae</tp:taxon-name-part></tp:taxon-name>) from South Korea</article-title><source>Zookeys</source><day>10</day><month>10</month><year>2024</year><volume>1214</volume><fpage>325</fpage><lpage>338</lpage><pub-id pub-id-type="doi">10.3897/zookeys.1214.132694</pub-id></mixed-citation></tp:treatment-meta><tp:nomenclature><label>﻿</label><tp:taxon-name>
            <object-id xmlns:xlink="http://www.w3.org/1999/xlink" content-type="arpha" xlink:type="simple">E5CB45D2-D4F8-53A7-8594-C5928B1FD4BD</object-id>
            <tp:taxon-name-part taxon-name-part-type="genus" reg="Rhogadopsis">Rhogadopsis</tp:taxon-name-part>
            <tp:taxon-name-part taxon-name-part-type="species" reg="obliqoides">obliqoides</tp:taxon-name-part>
            <object-id xmlns:xlink="http://www.w3.org/1999/xlink" content-type="zoobank" xlink:type="simple">https://zoobank.org/9B8F875A-A596-4A8B-B946-6E7C0B21F713</object-id>
          </tp:taxon-name><tp:taxon-authority>Han &amp; van Achterberg</tp:taxon-authority><tp:taxon-status xmlns:xlink="http://www.w3.org/1999/xlink" xlink:type="simple">sp. nov.</tp:taxon-status><xref ref-type="fig" rid="F4">Figs 13</xref><xref ref-type="fig" rid="F5">, 14–24</xref></tp:nomenclature><tp:treatment-sec sec-type="type material" id="SECID0E1ZAE"><title>Type material.</title><p><bold><italic>Holotype</italic></bold>, • ♀ (<named-content xmlns:xlink="http://www.w3.org/1999/xlink" content-type="dwc:institutional_code" xlink:title="Kunsan National University" xlink:href="http://grbio.org/institution/kunsan-national-university" xlink:type="simple">KSNU</named-content>), “South Korea: Baekgye-ro, Okryong, Gwangyang, Jeonnam, 10.ix.–24.ix.2019, <named-content xmlns:xlink="http://www.w3.org/1999/xlink" content-type="dwc:verbatimCoordinates" xlink:type="simple"><named-content content-type="geo-json" specific-use="{&#34;type&#34;:&#34;Point&#34;,&#34;coordinates&#34;:[127.614167,35.028056]}" id="NCID0EN1AE" xlink:type="simple">35°01'41"N 127°36'51"E</named-content></named-content>, MT [= Malaise trap], Hyojoong Kim leg., <named-content xmlns:xlink="http://www.w3.org/1999/xlink" content-type="dwc:institutional_code" xlink:title="Kunsan National University" xlink:href="http://grbio.org/institution/kunsan-national-university" xlink:type="simple">KSNU</named-content>”. <bold><italic>Paratype</italic></bold>, • 1 ♂ (<named-content xmlns:xlink="http://www.w3.org/1999/xlink" content-type="dwc:institutional_code" xlink:title="Kunsan National University" xlink:href="http://grbio.org/institution/kunsan-national-university" xlink:type="simple">KSNU</named-content>), “South Korea: Yeoseo-ri, Cheongsan-myeon, Wando, Jeonnam, 2.vii.2020, <named-content xmlns:xlink="http://www.w3.org/1999/xlink" content-type="dwc:verbatimCoordinates" xlink:type="simple"><named-content content-type="geo-json" specific-use="{&#34;type&#34;:&#34;Point&#34;,&#34;coordinates&#34;:[126.917944,33.987528]}" id="NCID0EC2AE" xlink:type="simple">33°59'15.1"N 126°55'04.6"E</named-content></named-content>, SW [=collected by sweeping], Hyojoong Kim leg., <named-content xmlns:xlink="http://www.w3.org/1999/xlink" content-type="dwc:institutional_code" xlink:title="Kunsan National University" xlink:href="http://grbio.org/institution/kunsan-national-university" xlink:type="simple">KSNU</named-content>”.</p><fig id="F4" position="float" orientation="portrait"><object-id xmlns:xlink="http://www.w3.org/1999/xlink" content-type="doi" xlink:type="simple">10.3897/zookeys.1214.132694.figure13</object-id><object-id xmlns:xlink="http://www.w3.org/1999/xlink" content-type="arpha" xlink:type="simple">9DCBB663-FAAA-52EA-94D5-9E6F33B0920D</object-id><label>Figure 13.</label><caption><p><italic><tp:taxon-name><tp:taxon-name-part taxon-name-part-type="genus" reg="Rhogadopsis">Rhogadopsis</tp:taxon-name-part><tp:taxon-name-part taxon-name-part-type="species" reg="obliqoides">obliqoides</tp:taxon-name-part></tp:taxon-name></italic> Han &amp; van Achterberg, sp. nov., holotype, ♀, South Korea, habitus, lateral.</p></caption><graphic xmlns:xlink="http://www.w3.org/1999/xlink" xlink:href="zookeys-1214-325_article-132694__-g004.jpg" position="float" orientation="portrait" xlink:type="simple" id="oo_1151587.jpg"><uri content-type="original_file" xlink:type="simple">https://binary.pensoft.net/fig/1151587</uri></graphic></fig></tp:treatment-sec><tp:treatment-sec sec-type="diagnosis" id="SECID0EE3AE"><title>Diagnosis.</title><p>Second and third metasomal tergites largely smooth except for some faint sculpture anteriorly of both tergites (Fig. <xref ref-type="fig" rid="F5">18</xref>); hypoclypeal depression distinct (Fig. <xref ref-type="fig" rid="F5">19</xref>); precoxal sulcus crenulate (Fig. <xref ref-type="fig" rid="F5">16</xref>); medio-posterior depression of mesoscutum present (Fig. <xref ref-type="fig" rid="F5">17</xref>); first tergite reticulate-rugose without transverse carinae (Fig. <xref ref-type="fig" rid="F5">18</xref>); vein m-cu of fore wing linear with veins 2-CU1 and 2-M (Fig. <xref ref-type="fig" rid="F5">14</xref>); vein 1r-m of hind wing 0.7× as long as vein 1-M; vein m-cu of hind wing absent.</p></tp:treatment-sec><tp:treatment-sec sec-type="description" id="SECID0EC4AE"><title>Description.</title><p>Holotype, female; length of body 2.1 mm, of fore wing 2.2 mm.</p><p><bold><italic>Head</italic>.</bold> Antenna with 23 segments and as long as body; third segment 2.8× longer than its width, 1.1× longer than fourth segment (Fig. <xref ref-type="fig" rid="F5">24</xref>); eye in dorsal view 3.2× longer than temple (Fig. <xref ref-type="fig" rid="F5">20</xref>); vertex and frons shiny, smooth and sparsely setose; clypeus 2.1× wider than its maximum height (Fig. <xref ref-type="fig" rid="F5">19</xref>); clypeus rather convex with setae and its ventral margin almost straight; hypoclypeal depression distinct (Fig. <xref ref-type="fig" rid="F5">19</xref>); maxillary palp 0.8× longer than height of head; malar sulcus present; occipital carina interrupted dorsally; mandible triangular and gradually widened basally (Fig. <xref ref-type="fig" rid="F5">19</xref>).</p><p><bold><italic>Mesosoma</italic>.</bold> Mesosoma in lateral view 1.3× longer than its height; pronope deep, large and round (Figs <xref ref-type="fig" rid="F5">17</xref>, <xref ref-type="fig" rid="F5">20</xref>); mesopleuron smooth but precoxal sulcus oblique and crenulate (Fig. <xref ref-type="fig" rid="F5">16</xref>); epicnemial area smooth dorsally; mesopleural sulcus smooth; anterior groove of metapleuron crenulate, ventral area faintly rugose and remainder area smooth; notauli absent on disc except for both deep and short impressions anteriorly (Fig. <xref ref-type="fig" rid="F5">17</xref>); mesoscutum shiny, smooth and sparsely setose along imaginary notaulic courses and around medio-posterior depression; scutellum shiny and smooth; medio-posterior depression of mesoscutum round (Fig. <xref ref-type="fig" rid="F5">17</xref>); scutellar sulcus widened and distinctly crenulate; propodeum coarsely reticulate-rugose with a medio-longitudinal carina and two oblique transverse carinae (Fig. <xref ref-type="fig" rid="F5">21</xref>).</p><p><bold><italic>Wings</italic>.</bold> Fore wing (Fig. <xref ref-type="fig" rid="F5">14</xref>): pterostigma triangular, gradually narrowed apically; veins 1-M and SR1 curved; veins 1-SR+M and 2-SR straight; vein 3-SR 1.7× longer than vein 2-SR; r:3-SR:SR1 = 5:36:57; vein m-cu distinctly postfurcal and twice as long as vein 2-SR+M; vein CU1b rather long (Fig. <xref ref-type="fig" rid="F5">14</xref>); first discal cell closed. Hind wing (Fig. <xref ref-type="fig" rid="F5">15</xref>): vein m-cu absent; vein 1r-m 0.7× as long as vein 1-M.</p><p><bold><italic>Legs</italic>.</bold> Length of hind femur 4.1× its maximum width (Fig. <xref ref-type="fig" rid="F5">22</xref>); hind femur with rather long and tibia with medium-sized setae.</p><p><bold><italic>Metasoma</italic>.</bold> First tergite 0.9× as long as its apical width, its surface shiny, irregularly and densely rugose and convex medially in lateral view (Fig. <xref ref-type="fig" rid="F5">18</xref>); dorsope absent, but dorsal carinae strongly developed (Fig. <xref ref-type="fig" rid="F5">18</xref>); second metasomal suture distinct; second tergite largely smooth but anteriorly striate-rugose; third tergite largely smooth but densely and shortly striate-rugose anteriorly; following tergites smooth and with few setae posteriorly; setose part of ovipositor sheath 0.7× as long as first tergite and 0.1× as long as fore wing, slightly protruding beyond apex of metasoma (Fig. <xref ref-type="fig" rid="F5">23</xref>).</p></tp:treatment-sec><tp:treatment-sec sec-type="Colour" id="SECID0ETAAG"><title>Colour.</title><p>Generally black (Fig. <xref ref-type="fig" rid="F4">13</xref>); scape and pedicel of antenna brown; antenna, ventral half of clypeus and mandible dark brown; palpi pale yellowish; legs and tegular yellowish-brown; veins and pterostigma greyish; wings subhyaline.</p></tp:treatment-sec><tp:treatment-sec sec-type="distribution" id="SECID0E4AAG"><title>Distribution.</title><p>South Korea.</p></tp:treatment-sec><tp:treatment-sec sec-type="biology" id="SECID0ECBAG"><title>Biology.</title><p>Unknown.</p></tp:treatment-sec><tp:treatment-sec sec-type="etymology" id="SECID0EHBAG"><title>Etymology.</title><p>The name is a combination of the specific name “<italic>obliqua</italic>” and “<italic>oides</italic>” (Latin for resembling) because the new species is similar to <italic><tp:taxon-name><tp:taxon-name-part taxon-name-part-type="genus" reg="Rhogadopsis">R.</tp:taxon-name-part><tp:taxon-name-part taxon-name-part-type="species" reg="obliqua">obliqua</tp:taxon-name-part></tp:taxon-name></italic> Li &amp; van Achterberg.</p><fig id="F5" position="float" orientation="portrait"><object-id xmlns:xlink="http://www.w3.org/1999/xlink" content-type="doi" xlink:type="simple">10.3897/zookeys.1214.132694.figures14-24</object-id><object-id xmlns:xlink="http://www.w3.org/1999/xlink" content-type="arpha" xlink:type="simple">00053C3E-04D0-566B-B270-B1C4D5D8624F</object-id><label>Figures 14–24.</label><caption><p><italic><tp:taxon-name><tp:taxon-name-part taxon-name-part-type="genus" reg="Rhogadopsis">Rhogadopsis</tp:taxon-name-part><tp:taxon-name-part taxon-name-part-type="species" reg="obliqoides">obliqoides</tp:taxon-name-part></tp:taxon-name></italic> Han &amp; van Achterberg, sp. nov., holotype, ♀, South Korea <bold>14</bold> fore wing <bold>15</bold> hind wing <bold>16</bold> mesosoma, lateral <bold>17</bold> mesosoma, dorsal <bold>18</bold> metasoma, dorsal <bold>19</bold> head, anterior <bold>20</bold> head, dorsal <bold>21</bold> propodeum <bold>22</bold> hind leg <bold>23</bold> ovipositor and sheath <bold>24</bold> antenna.</p></caption><graphic xmlns:xlink="http://www.w3.org/1999/xlink" xlink:href="zookeys-1214-325_article-132694__-g005.jpg" position="float" orientation="portrait" xlink:type="simple" id="oo_1151588.jpg"><uri content-type="original_file" xlink:type="simple">https://binary.pensoft.net/fig/1151588</uri></graphic></fig></tp:treatment-sec><tp:treatment-sec sec-type="remarks" id="SECID0ESDAG"><title>Remarks.</title><p>This species runs to <italic><tp:taxon-name><tp:taxon-name-part taxon-name-part-type="genus" reg="Rhogadopsis">Rhogadopsis</tp:taxon-name-part><tp:taxon-name-part taxon-name-part-type="species" reg="obliqua">obliqua</tp:taxon-name-part></tp:taxon-name></italic> Li &amp; van Achterberg in the key of <xref ref-type="bibr" rid="B6">Li et al. (2013)</xref>, because of having the antenna of ♀ with only about 23 segments, clypeus 2.1× wider than its maximum height, the medio-posterior depression of mesoscutum distinctly impressed, the propodeum with a short medio-longitudinal carina, the wide hind wing with less oblique vein 1r-m of hind wing, 0.7× as long as vein 1-M, the third metasomal tergite largely smooth, ventro-posterior crenulate groove of pronotal side, the medio-posterior depression of mesoscutum distinctly developed and the precoxal sulcus crenulated. However, it differs by having the second metasomal tergite more or less sculptured (smooth in <italic><tp:taxon-name><tp:taxon-name-part taxon-name-part-type="genus" reg="Rhogadopsis">R.</tp:taxon-name-part><tp:taxon-name-part taxon-name-part-type="species" reg="obliqua">obliqua</tp:taxon-name-part></tp:taxon-name></italic>), the lack of vein m-cu of hind wing (presented as unpigmented trace), vein 1-M of fore wing distinctly curved (slightly curved), vein m-cu of fore wing twice as long as vein 2-SR+M (1.5 times longer) and hind tibia of female wider and conspicuously setose (narrower and sparse setose).</p></tp:treatment-sec><ref-list><ref id="B6"><mixed-citation xmlns:xlink="http://www.w3.org/1999/xlink" xlink:type="simple"><person-group><name name-style="western"><surname>Li</surname><given-names>X-Y</given-names></name><name name-style="western"><surname>van Achterberg</surname><given-names>C</given-names></name><name name-style="western"><surname>Tan</surname><given-names>J-C</given-names></name></person-group> (<year>2013</year>) <article-title>Revision of the subfamily <tp:taxon-name><tp:taxon-name-part taxon-name-part-type="subfamily">Opiinae</tp:taxon-name-part></tp:taxon-name> (<tp:taxon-name><tp:taxon-name-part taxon-name-part-type="order">Hymenoptera</tp:taxon-name-part></tp:taxon-name>, <tp:taxon-name><tp:taxon-name-part taxon-name-part-type="family">Braconidae</tp:taxon-name-part></tp:taxon-name>) from Hunan (China), including thirty-six new species and two new genera.</article-title><source>ZooKeys</source><volume>268</volume>: <fpage>1</fpage>–<lpage>186</lpage>. <ext-link xlink:href="10.3897/zookeys.326.5911" ext-link-type="doi" xlink:type="simple">https://doi.org/10.3897/zookeys.326.5911</ext-link></mixed-citation></ref></ref-list></tp:taxon-treatment>
