# Supplementary material for: ﻿Three new species of the genus Rhogadopsis Brèthes (Hymenoptera, Braconidae, Opiinae) from South Korea
Source: Zookeys. 2024 Oct 10;1214:325–38. doi: 10.3897/zookeys.1214.132694 (PMC11487143; doi:10.3897/zookeys.1214.132694)
Supplement: XML Treatment for Rhogadopsis setosipunctata [file zookeys.1214.132694-treatment4.xml]

<!DOCTYPE tp:taxon-treatment
  PUBLIC "-//TaxonX//DTD Taxonomic Treatment Publishing DTD v0 20100105//EN" "tax-treatment-NSO.dtd">
<tp:taxon-treatment xmlns:tp="http://www.plazi.org/taxpub"><tp:treatment-meta><kwd-group><label>Taxon classification</label><kwd>
              <named-content content-type="kingdom">Animalia</named-content>
            </kwd><kwd>
              <named-content content-type="order">Hymenoptera</named-content>
            </kwd><kwd>
              <named-content content-type="family">Braconidae</named-content>
            </kwd></kwd-group><mixed-citation publication-type="journal"><person-group><name><surname>Han</surname><given-names>Yunjong</given-names></name><name><surname>van Achterberg</surname><given-names>Cornelis</given-names></name><name><surname>Kim</surname><given-names>Hyojoong</given-names></name></person-group><article-title>﻿Three new species of the genus <italic><tp:taxon-name><tp:taxon-name-part taxon-name-part-type="genus" reg="Rhogadopsis">Rhogadopsis</tp:taxon-name-part></tp:taxon-name></italic> Brèthes (<tp:taxon-name><tp:taxon-name-part taxon-name-part-type="order">Hymenoptera</tp:taxon-name-part></tp:taxon-name>, <tp:taxon-name><tp:taxon-name-part taxon-name-part-type="family">Braconidae</tp:taxon-name-part></tp:taxon-name>, <tp:taxon-name><tp:taxon-name-part taxon-name-part-type="subfamily">Opiinae</tp:taxon-name-part></tp:taxon-name>) from South Korea</article-title><source>Zookeys</source><day>10</day><month>10</month><year>2024</year><volume>1214</volume><fpage>325</fpage><lpage>338</lpage><pub-id pub-id-type="doi">10.3897/zookeys.1214.132694</pub-id></mixed-citation></tp:treatment-meta><tp:nomenclature><label>﻿</label><tp:taxon-name>
            <object-id xmlns:xlink="http://www.w3.org/1999/xlink" content-type="arpha" xlink:type="simple">DCB9E89F-6983-5069-BFAF-CA7229611F6F</object-id>
            <tp:taxon-name-part taxon-name-part-type="genus" reg="Rhogadopsis">Rhogadopsis</tp:taxon-name-part>
            <tp:taxon-name-part taxon-name-part-type="species" reg="setosipunctata">setosipunctata</tp:taxon-name-part>
            <object-id xmlns:xlink="http://www.w3.org/1999/xlink" content-type="zoobank" xlink:type="simple">https://zoobank.org/A5B24C03-7A2D-4F9D-B580-CBC6B6842796</object-id>
          </tp:taxon-name><tp:taxon-authority>Han &amp; van Achterberg</tp:taxon-authority><tp:taxon-status xmlns:xlink="http://www.w3.org/1999/xlink" xlink:type="simple">sp. nov.</tp:taxon-status><xref ref-type="fig" rid="F6">Figs 25</xref><xref ref-type="fig" rid="F7">, 26–37</xref></tp:nomenclature><tp:treatment-sec sec-type="type material" id="SECID0EEGAG"><title>Type material.</title><p><bold><italic>Holotype</italic></bold>, • ♀ (<named-content xmlns:xlink="http://www.w3.org/1999/xlink" content-type="dwc:institutional_code" xlink:title="Kunsan National University" xlink:href="http://grbio.org/institution/kunsan-national-university" xlink:type="simple">KSNU</named-content>), “South Korea: Gonggeun-ri, Gonggeun, Hoengseong, Gangwon, 19.vii.–6.viii.2019, <named-content xmlns:xlink="http://www.w3.org/1999/xlink" content-type="dwc:verbatimCoordinates" xlink:type="simple"><named-content content-type="geo-json" specific-use="{&#34;type&#34;:&#34;Point&#34;,&#34;coordinates&#34;:[127.965250,37.566194]}" id="NCID0EXGAG" xlink:type="simple">37°33'58.3"N 127°57'54.9"E</named-content></named-content>, MT [= Malaise trap], Hyojoong Kim leg., <named-content xmlns:xlink="http://www.w3.org/1999/xlink" content-type="dwc:institutional_code" xlink:title="Kunsan National University" xlink:href="http://grbio.org/institution/kunsan-national-university" xlink:type="simple">KSNU</named-content>”.</p></tp:treatment-sec><tp:treatment-sec sec-type="diagnosis" id="SECID0EBHAG"><title>Diagnosis.</title><p>Mesoscutum and scutellum finely punctate and setose (Fig. <xref ref-type="fig" rid="F7">29</xref>); antenna of ♀ with 26 segments; hypoclypeal depression distinct (Fig. <xref ref-type="fig" rid="F7">32</xref>); precoxal sulcus crenulate (Fig. <xref ref-type="fig" rid="F7">28</xref>); antero-dorsal area of mesopleuron brown; medio-posterior depression of mesoscutum present (Fig. <xref ref-type="fig" rid="F7">29</xref>); vein m-cu of fore wing interstitial (Fig. <xref ref-type="fig" rid="F7">26</xref>) or nearly so; first metasomal tergite 0.7× as long as its apical width (Fig. <xref ref-type="fig" rid="F7">30</xref>) and smooth as following metasomal tergite.</p><fig id="F6" position="float" orientation="portrait"><object-id xmlns:xlink="http://www.w3.org/1999/xlink" content-type="doi" xlink:type="simple">10.3897/zookeys.1214.132694.figure25</object-id><object-id xmlns:xlink="http://www.w3.org/1999/xlink" content-type="arpha" xlink:type="simple">B52F0B68-5B93-5818-BF44-2772701DF563</object-id><label>Figure 25.</label><caption><p><italic><tp:taxon-name><tp:taxon-name-part taxon-name-part-type="genus" reg="Rhogadopsis">Rhogadopsis</tp:taxon-name-part><tp:taxon-name-part taxon-name-part-type="species" reg="setosipunctata">setosipunctata</tp:taxon-name-part></tp:taxon-name></italic> Han &amp; van Achterberg, sp. nov., holotype, ♀, South Korea, habitus, lateral.</p></caption><graphic xmlns:xlink="http://www.w3.org/1999/xlink" xlink:href="zookeys-1214-325_article-132694__-g006.jpg" position="float" orientation="portrait" xlink:type="simple" id="oo_1151589.jpg"><uri content-type="original_file" xlink:type="simple">https://binary.pensoft.net/fig/1151589</uri></graphic></fig></tp:treatment-sec><tp:treatment-sec sec-type="description" id="SECID0EXIAG"><title>Description.</title><p>Holotype, female; length of body 2.4 mm, of fore wing 2.4 mm.</p><p><bold><italic>Head</italic>.</bold> Antenna with 26 segments and as long as body (Fig. <xref ref-type="fig" rid="F7">37</xref>); third segment 2.7× longer than its width, 1.1× longer than fourth segment; eye in dorsal view 2.2× longer than temple (Fig. <xref ref-type="fig" rid="F7">33</xref>); vertex and face shiny, punctate and densely setose; clypeus 2.3× wider than its maximum height (Fig. <xref ref-type="fig" rid="F7">32</xref>); clypeus in lateral view rather convex with long setae and its ventral margin slightly concave; hypoclypeal depression distinct (Fig. <xref ref-type="fig" rid="F7">32</xref>); maxillary palp 0.7× as long as height of head; occipital carina interrupted dorsally; mandible triangular and gradually widened basally (Fig. <xref ref-type="fig" rid="F7">32</xref>).</p><p><bold><italic>Mesosoma</italic>.</bold> Mesosoma in lateral view 1.3× longer than its height; pronope deep, large and round; mesopleuron smooth but precoxal sulcus oblique, robust and crenulate (Fig. <xref ref-type="fig" rid="F7">28</xref>); epicnemial area crenulate ventrally; mesopleural sulcus smooth; anterior groove of metapleuron crenulate; metapleuron area coarsely rugose ventrally with setae and remaining area smooth; notauli absent on disc except deep and short impressions anteriorly (Fig. <xref ref-type="fig" rid="F7">29</xref>); mesoscutum and scutellum shiny, punctate and densely setose; medio-posterior depression of mesoscutum elliptical (Fig. <xref ref-type="fig" rid="F7">29</xref>); scutellar sulcus robust and distinctly crenulate; propodeum reticulate-rugose, with a short medio-longitudinal carina anteriorly and two oblique transverse carinae, remaining area shiny and smooth (Figs <xref ref-type="fig" rid="F7">29</xref>, <xref ref-type="fig" rid="F7">34</xref>).</p><p><bold><italic>Wings</italic>.</bold> Fore wing (Fig. <xref ref-type="fig" rid="F7">26</xref>): pterostigma triangular, gradually narrowed apically; veins 1-M and SR1 curved; vein 1-SR 0.3× as long as vein 1-M; vein 1-SR+M sinuate; vein r 0.7× as long as vein 1-SR; vein 3-SR 1.3× longer than vein 2-SR; r:3-SR:SR1 = 7:32:54; veins m-cu, cu-a interstitial; first subdiscal cell closed. Hind wing (Fig. <xref ref-type="fig" rid="F7">27</xref>): wide; vein m-cu faintly pigmented; vein 1r-m 0.7× as long as vein 1-M.</p><p><bold><italic>Legs</italic>.</bold> Length of hind femur 3.6× its maximum width (Fig. <xref ref-type="fig" rid="F7">36</xref>).</p><p><bold><italic>Metasoma</italic>.</bold> First tergite 0.7× as long as its apical width, its surface shiny, smooth and convex medially in lateral view; dorsope absent, dorsal carinae strongly developed and reaching apex of tergite (Figs <xref ref-type="fig" rid="F7">29</xref>, <xref ref-type="fig" rid="F7">30</xref>); second metasomal suture absent; second tergite shiny, smooth, with a pair of oblique depressions anteriorly; following tergites shiny, smooth with posterior row of setae; setose part of ovipositor sheath 0.7× as long as first tergite and 0.09× as long as fore wing, slightly protruding beyond apex of metasoma (Fig. <xref ref-type="fig" rid="F7">35</xref>).</p></tp:treatment-sec><tp:treatment-sec sec-type="Colour" id="SECID0E6LAG"><title>Colour.</title><p>Generally black to dark brown (Fig. <xref ref-type="fig" rid="F6">25</xref>); scape of antenna, mandible and legs yellowish-brown; antenna, face, tegulae and mesopleuron antero-dorsally brown; palpi pale yellowish; veins and pterostigma brown to dark brown; wing membrane subhyaline.</p></tp:treatment-sec><tp:treatment-sec sec-type="distribution" id="SECID0EJMAG"><title>Distribution.</title><p>South Korea.</p></tp:treatment-sec><tp:treatment-sec sec-type="biology" id="SECID0EOMAG"><title>Biology.</title><p>Unknown.</p></tp:treatment-sec><tp:treatment-sec sec-type="etymology" id="SECID0ETMAG"><title>Etymology.</title><p>Named after the uniformly punctate and setose face, mesoscutum and scutellum; “<italic>punctus</italic>” is Latin for “point”, and “<italic>setosus</italic>” is Latin for “with setae”.</p></tp:treatment-sec><tp:treatment-sec sec-type="remarks" id="SECID0E4MAG"><title>Remarks.</title><p>This new species fits well in the genus <italic><tp:taxon-name><tp:taxon-name-part taxon-name-part-type="genus" reg="Rhogadopsis">Rhogadopsis</tp:taxon-name-part></tp:taxon-name></italic> because of the short medio-longitudinal carina on the propodeum anteriorly, the symmetrical mandible, the complete vein CU1b of fore wing, the wide hind wing with less oblique vein 1r-m of hind wing 0.7× as long as vein 1-M and anterior groove of metapleuron crenulated. The species is unique among the East Palaearctic and Northeast Oriental species because of the punctate mesoscutum and scutellum, the smooth first tergite with coarse dorsal carinae up to the apex of the tergite and the lack of vein 2-SR+M of the fore wing (a result of the subinterstitial vein m-cu).</p><fig id="F7" position="float" orientation="portrait"><object-id xmlns:xlink="http://www.w3.org/1999/xlink" content-type="doi" xlink:type="simple">10.3897/zookeys.1214.132694.figures26-37</object-id><object-id xmlns:xlink="http://www.w3.org/1999/xlink" content-type="arpha" xlink:type="simple">593E7C65-A87B-5AD1-B1DE-CA9D26BC049C</object-id><label>Figures 26–37.</label><caption><p><italic><tp:taxon-name><tp:taxon-name-part taxon-name-part-type="genus" reg="Rhogadopsis">Rhogadopsis</tp:taxon-name-part><tp:taxon-name-part taxon-name-part-type="species" reg="setosipunctata">setosipunctata</tp:taxon-name-part></tp:taxon-name></italic> Han &amp; van Achterberg, sp. nov., holotype, ♀, South Korea <bold>26</bold> fore wing <bold>27</bold> hind wing <bold>28</bold> mesosoma, lateral <bold>29</bold> mesosoma, dorsal <bold>30</bold> first metasomal tergite, dorsal <bold>31</bold> metasoma, dorsal <bold>32</bold> head, anterior <bold>33</bold> head, dorsal <bold>34</bold> propodeum <bold>35</bold> ovipositor and sheath <bold>36</bold> hind leg <bold>37</bold> antenna.</p></caption><graphic xmlns:xlink="http://www.w3.org/1999/xlink" xlink:href="zookeys-1214-325_article-132694__-g007.jpg" position="float" orientation="portrait" xlink:type="simple" id="oo_1151590.jpg"><uri content-type="original_file" xlink:type="simple">https://binary.pensoft.net/fig/1151590</uri></graphic></fig></tp:treatment-sec></tp:taxon-treatment>
